# Supplementary material for: Single-cell morphodynamics predict cell fate decisions during mucociliary epithelial differentiation
Source: Mol Syst Biol. 2026 May 11;22(7):1040–69. doi: 10.1038/s44320-026-00212-x (PMC13328729; doi:10.1038/s44320-026-00212-x)
Supplement: Supplementary file 3 — Movie EV1 [file 44320_2026_212_MOESM3_ESM.zip]

Archive with 3 entries (2 files):
- MovieEV1/
- MovieEV1/MovieEV1.avi
- MovieEV1/MovieEV1_legend.txt
