# Supplementary material for: Single-cell morphodynamics predict cell fate decisions during mucociliary epithelial differentiation
Source: Mol Syst Biol. 2026 May 11;22(7):1040–69. doi: 10.1038/s44320-026-00212-x (PMC13328729; doi:10.1038/s44320-026-00212-x)
Supplement: Supplementary file 4 — Movie EV2 [file 44320_2026_212_MOESM4_ESM.zip › MovieEV2/MovieEV2_legend.txt]

Movie EV2. Time-lapse movie of 3D StarDist nucleus segmentation and 3D CellPose segmentation, 0-20 h.  Maximum intensity Z projection of raw nucleus and denoised membrane signals together with integer labelled segmented nuclei and membrane segmentation results from StarDist and CellPose from Dataset 3. Scale bar: 500 µm.
