# Supplementary material for: Single-cell morphodynamics predict cell fate decisions during mucociliary epithelial differentiation
Source: Mol Syst Biol. 2026 May 11;22(7):1040–69. doi: 10.1038/s44320-026-00212-x (PMC13328729; doi:10.1038/s44320-026-00212-x)
Supplement: Supplementary file 5 — Movie EV3 [file 44320_2026_212_MOESM5_ESM.zip › MovieEV3/MovieEV3_legend.txt]

Movie EV3. Combined membrane segmentation, nucleus segmentation, and tracking data for a single cell, 0-16 h. Left: 3D Napari rendering of the membrane and the nucleus segmentations isolated for a single tracked cell, overlaid on a cropping of their respective channels. Right: corresponding track from TrackMate, visualised in Napari, overlaid on the maximum Z projection of the denoised membrane channel, from Dataset 2.
