# Supplementary material for: Single-cell morphodynamics predict cell fate decisions during mucociliary epithelial differentiation
Source: Mol Syst Biol. 2026 May 11;22(7):1040–69. doi: 10.1038/s44320-026-00212-x (PMC13328729; doi:10.1038/s44320-026-00212-x)
Supplement: Supplementary file 6 — Movie EV4 [file 44320_2026_212_MOESM6_ESM.zip › MovieEV4/MovieEV4_legend.txt]

Movie EV4. Oneat division detection pipeline. Annotation: dividing cells and non-dividing cells are manually annotated in Napari by observing the nucleus channel time-lapse and making Point annotations on the approximated center of the cell. Training data: The model is trained from TZYX crops of (3, 8, 64, 64) centered around the annotation coordinate. 3 training patches for dividing the cell and the normal cell are depicted here as a maximum intensity Z projection. Division prediction: Oneat produces predictions of division TZYX coordinates, visualised in Napari by selecting StarDist segmented objects that overlap with the division coordinates. Scale bar: 500 µm.
