# Supplementary material for: Single-cell morphodynamics predict cell fate decisions during mucociliary epithelial differentiation
Source: Mol Syst Biol. 2026 May 11;22(7):1040–69. doi: 10.1038/s44320-026-00212-x (PMC13328729; doi:10.1038/s44320-026-00212-x)
Supplement: Supplementary file 7 — Movie EV5 [file 44320_2026_212_MOESM7_ESM.zip › MovieEV5/MovieEV5_legend.txt]

Movie EV5. Time-lapse movie of tracking results with nuclei, 0-20 h. Maximum intensity Z projection of raw nucleus signal together with trajectories from TrackMate, visualised using Mastodon ImageJ plugin, from Dataset 3. Trajectories shorter than 5 time points were excluded from the visualisation. Scale bar: 500 µm.
