# Supplementary material for: Single-cell morphodynamics predict cell fate decisions during mucociliary epithelial differentiation
Source: Mol Syst Biol. 2026 May 11;22(7):1040–69. doi: 10.1038/s44320-026-00212-x (PMC13328729; doi:10.1038/s44320-026-00212-x)
Supplement: Supplementary file 8 — Movie EV6 [file 44320_2026_212_MOESM8_ESM.zip › MovieEV6/MovieEV6_legend.txt]

Movie EV6. Backtracked cell types’ trajectories, 0-22 h, colored by cell type. Visualisation of trajectories with a cell type label based on end timepoint annotation, overlaid on maximum intensity Z projection of the raw nucleus signal. MCC, IC, and SSC trajectories are all manually curated; most basal and goblet trajectories are automatically tracked and assigned a cell type based on their end-timepoint cell-type annotations. From Dataset 2. Scale bar: 500 µm.
