# Supplementary material for: Single-cell morphodynamics predict cell fate decisions during mucociliary epithelial differentiation
Source: Mol Syst Biol. 2026 May 11;22(7):1040–69. doi: 10.1038/s44320-026-00212-x (PMC13328729; doi:10.1038/s44320-026-00212-x)
Supplement: Supplementary file 9 — Movie EV7 [file 44320_2026_212_MOESM9_ESM.zip › MovieEV7/MovieEV7_legend.txt]

Movie EV7. Selected individual cells’ cell shapes across 0-22 h, colored by cell type. 3D Napari rendering of membrane objects of 5 selected single-cell trajectories per cell type. If no segmented object is found for a time point, the previous valid segmentation is shown. 
